# Supplementary material for: Retinal Structural and Microvascular Findings on OCT and OCTA in Hemodialysis and Kidney Transplant Recipients and Their Association with Mineral Metabolism Parameters
Source: Med Sci (Basel). 2026 Jul 9;14(3):381. doi: 10.3390/medsci14030381 (PMC13413533; doi:10.3390/medsci14030381)
Supplement: Supplementary file 1 [file medsci-14-00381-s001.zip]

Archive with 1 entries (1 files):
- medsci-4417732-supplementary.pdf
